# Supplementary material for: Small Molecule c-KIT Inhibitors for the Treatment of Gastrointestinal Stromal Tumors: A Review on Synthesis, Design Strategies, and Structure–Activity Relationship (SAR)
Source: Int J Mol Sci. 2023 May 29;24(11):9450. doi: 10.3390/ijms24119450 (PMC10253927; doi:10.3390/ijms24119450)
Supplement: Supplementary file 1 [file ijms-24-09450-s001.zip]

Archive with 1 entries (1 files):
- ijms-2348368-supplementary.pdf
